# Supplementary material for: Microstructural and Rheological Properties of Camel and Bovine Milk Fermented with Five Lactic Acid Bacteria Strains
Source: Foods. 2026 Feb 4;15(3):546. doi: 10.3390/foods15030546 (PMC12896414; doi:10.3390/foods15030546)
Supplement: Supplementary file 1 [file foods-15-00546-s001.zip]

Archive with 1 entries (1 files):
- foods-4113037-supplementary.pdf
